# Supplementary material for: Thermoplastic Starch with Poly(butylene adipate-co-terephthalate) Blends Foamed by Supercritical Carbon Dioxide
Source: Polymers (Basel). 2022 May 11;14(10):1952. doi: 10.3390/polym14101952 (PMC9145724; doi:10.3390/polym14101952)
Supplement: Supplementary file 1 [file polymers-14-01952-s001.zip]

Archive with 1 entries (1 files):
- polymers-1700487-supplementary.pdf
